# Supplementary material for: Comprehensive Pan-Cancer Analysis of ZNF668 Reveals the Prognostic and Immunological Significance of ZNF668
Source: Curr Issues Mol Biol. 2025 Nov 28;47(12):997. doi: 10.3390/cimb47120997 (PMC12732025; doi:10.3390/cimb47120997)
Supplement: Supplementary file 1 [file cimb-47-00997-s001.zip]

Archive with 1 entries (1 files):
- cimb-3936102-supplementary.xlsx
