# Supplementary material for: Comprehensive Pan-Cancer Analysis of ZNF668 Reveals the Prognostic and Immunological Significance of ZNF668
Source: Curr Issues Mol Biol. 2025 Nov 28;47(12):997. doi: 10.3390/cimb47120997 (PMC12732025; doi:10.3390/cimb47120997)
Supplement: Supplementary file 1 [file cimb-47-00997-s001.zip › cimb-3936102-supplementary.xlsx]

## Sheet: Table S1
Table S1. Univariate and Multivariate Cox Regression Analyses of ZNF668 Expression on Patient Survival.
Cancer	Endpoint	Variable	Univariate Cox Regression						Multivariate Cox Regression
			Beta (β)	Hazard Ratio (HR)	95% CI Lower	95% CI Upper	P-value		Beta (β)	Hazard Ratio (HR)	95% CI Lower	95% CI Upper	P-value
BRCA	DSS	ZNF668	0.380227	1.46262	1.01378	2.11016	0.0420357		0.370118	1.4479	1.00538	2.08521	0.0467245
DLBC	DSS	ZNF668	-2.55806	0.0774552	0.0073163	0.819991	0.0336022		-2.20479	0.110273	0.00950129	1.27985	0.0779516
ESCA	OS	ZNF668	-0.524368	0.591929	0.351026	0.998161	0.0491983		-0.4652	0.628009	0.372171	1.05972	0.0813894
ESCA	DSS	ZNF668	-0.777139	0.459719	0.243588	0.867619	0.0164772		-0.675557	0.508873	0.269398	0.961222	0.0373569
KIRC	OS	ZNF668	0.499247	1.64748	1.21267	2.23819	0.00140637		0.534449	1.70651	1.24933	2.33099	0.000782028
KIRC	DSS	ZNF668	0.796666	2.21813	1.49404	3.29316	7.77616e-05		0.852252	2.34492	1.56951	3.50342	3.17577e-05
KIRC	PFI	ZNF668	0.587679	1.79981	1.30972	2.47328	0.00029052		0.667572	1.9495	1.41067	2.69414	5.24432e-05
KIRP	OS	ZNF668	0.724167	2.06301	1.14979	3.70157	0.0151852		0.746497	2.1096	1.18606	3.75227	0.0110626
KIRP	DSS	ZNF668	1.28951	3.63099	1.81717	7.25529	0.000261107		1.18445	3.26889	1.64835	6.48264	0.00069734
KIRP	DFI	ZNF668	0.925894	2.52412	1.11859	5.69573	0.0257563		0.892054	2.44014	1.0874	5.47568	0.0305296
KIRP	PFI	ZNF668	0.76424	2.14736	1.27406	3.61927	0.00411343		0.684617	1.98301	1.18165	3.32783	0.00954511
LIHC	OS	ZNF668	0.486671	1.62689	1.24033	2.13394	0.000438242		0.479253	1.61487	1.23013	2.11994	0.000557096
LIHC	DSS	ZNF668	0.437727	1.54918	1.09042	2.20096	0.0145626		0.431949	1.54026	1.08402	2.18851	0.0159474
LIHC	DFI	ZNF668	0.340161	1.40517	1.0901	1.81131	0.00864069		0.343699	1.41015	1.0934	1.81867	0.00809947
LIHC	PFI	ZNF668	0.321371	1.37902	1.10039	1.7282	0.00526044		0.323316	1.3817	1.10259	1.73147	0.00498107
OV	PFI	ZNF668	-0.138495	0.870667	0.76373	0.992577	0.0383219		-0.137532	0.871507	0.76402	0.994115	0.0405751
PRAD	DFI	ZNF668	2.27265	9.70509	3.36334	28.0045	2.63036e-05		2.22861	9.28694	3.24106	26.6108	3.33503e-05
PRAD	PFI	ZNF668	1.15634	3.17829	1.76963	5.70826	0.000108665		1.14126	3.1307	1.74612	5.61316	0.00012757
THCA	OS	ZNF668	1.35754	3.88661	1.12983	13.3699	0.0312708		1.01907	2.77063	0.71754	10.6982	0.139295
THCA	DSS	ZNF668	2.55238	12.8376	1.92742	85.5053	0.00833444		2.10853	8.23615	0.923383	73.4627	0.0589496
THYM	OS	ZNF668	-1.85208	0.15691	0.0356864	0.689923	0.0142376		-1.4802	0.227592	0.0453235	1.14286	0.0722115
UVM	OS	ZNF668	1.53122	4.62379	1.32423	16.1448	0.0163874		1.4362	4.20467	1.25507	14.0863	0.0198979
UVM	DSS	ZNF668	1.53844	4.65733	1.24798	17.3806	0.0220409		1.48506	4.41523	1.21352	16.0643	0.0242185
UVM	PFI	ZNF668	1.34131	3.82406	1.34205	10.8964	0.0120515		1.40714	4.08425	1.4155	11.7846	0.00925006
Multivariate analysis for DLBC, PCPG, PRAD, and THYM was adjusted for Age and Gender. All other multivariate analyses were adjusted for Age, Gender, and Stage.
